# Supplementary material for: Genome-Wide Analyses of MADS-Box Genes Reveal Their Involvement in Seed Development and Oil Accumulation of Tea-Oil Tree (Camellia oleifera)
Source: Int J Genomics. 2024 Jul 29;2024:3375173. doi: 10.1155/2024/3375173 (PMC11300058; doi:10.1155/2024/3375173)
Supplement: Supporting Information 5 — Table S4. The cis-elements in promoter regions of ColMADS genes. [file 3375173.f5.txt]

Table S4. The cis-elements in promoter regions of ColMADS genes.
Accession number	Type	Gene	Plant growth and development																Phytohormone responsive											Stress responsive							Light responsive
			CAT-box	O2-site	GCN4_motif	circadian	HD-Zip 3	AT-rich element	HD-Zip 1	AACA_motif	MSA-like	Unnamed__1	CCAAT-box	Box III	A-box	MBSI	RY-element	total	ABRE	CGTCA-motif	TGACG-motif	TGA-element	TGA-box	AuxRR-core	TCA-element	GARE-motif	P-box	TATC-box	total	TC-rich repeats	MBS	GC-motif	LTR	ARE	WUN-motif	total	G-box	GT1-motif	TCT-motif	Box 4	MRE	Gap-box	GA-motif	ACE	I-box	GATA-motif	AAAC-motif	ATCT-motif	Sp1
augustus_masked-HiC_scaffold_1-processed-gene-6.31	¦Á	ColMADS01	1															1	3	1	1				1				6	1	2	1				4	3	2	1	1	1	1
maker-HiC_scaffold_1-snap-gene-286.25	¦Á	ColMADS02	1	1	2													4	5										5	1	1		3	1		6	4	5	2		1
augustus_masked-HiC_scaffold_1-processed-gene-312.25	¦Á	ColMADS03				2	1											3	7	2	2	3							14			1	1	3		5	3	2	2	4			1	1	1	3
maker-HiC_scaffold_1-snap-gene-403.29	MIKC	ColMADS04			1													1	1						1				2		1			3		4	1	2	2	6
snap_masked-HiC_scaffold_1-processed-gene-1244.25	¦Ã	ColMADS05	1															1	4	1	1				1			1	8		1			2		3	3	1	2	5	1		1		1	2
augustus_masked-HiC_scaffold_1-processed-gene-1933.87	MIKC	ColMADS06		1	2	1	1											5	2			1		1	1				5		2			1		3	1	2	1							1	1	1
maker-HiC_scaffold_3-snap-gene-405.23	MIKC	ColMADS07						1	1									2		1	1		1	1					4				2	1		3		3	1	9			1					1	1
snap_masked-HiC_scaffold_3-processed-gene-409.30	¦Â	ColMADS08	1															1	1						1				2					2		2	2	3		7			1		1	1		2
maker-HiC_scaffold_3-snap-gene-670.36	MIKC	ColMADS09	1			1		1		1								4		1	1				1	2	1		6	1	1			6		8		2		4					1	1		1
augustus_masked-HiC_scaffold_4-processed-gene-267.23	¦Á	ColMADS10		2	1						1							4	1	2	2					1		1	7				1	4	1	6	1		3	3
augustus_masked-HiC_scaffold_4-processed-gene-942.10	¦Á	ColMADS11		1														1	4	1	1				1		1		8		2			2		4	2	1	3	1
augustus_masked-HiC_scaffold_4-processed-gene-1043.69	MIKC	ColMADS12		2														2											0	1				2		3		1		1
augustus_masked-HiC_scaffold_4-processed-gene-1626.4	¦Á	ColMADS13																0	3	2	2								7					3		3	2	1	1	5				1				1	1
snap_masked-HiC_scaffold_5-processed-gene-488.9	¦Á	ColMADS14	1	1								1	1					4		2	2				1	1			6		1			4		5			1	6	2		1			1		1
snap_masked-HiC_scaffold_5-processed-gene-753.24	¦Ã	ColMADS15											1					1	5	1	1					1		3	11		1			2		3	5
snap_masked-HiC_scaffold_5-processed-gene-754.9	¦Ã	ColMADS16		1				1										2		1	1						1	2	5	1	1			1		3			2	3		1		1
maker-HiC_scaffold_5-snap-gene-908.18	MIKC	ColMADS17												1				1		3	3				1	1	2		10				1	5		6		1		2		1
maker-HiC_scaffold_5-snap-gene-917.1	MIKC	ColMADS18	1				1											2	1	1	1					1	1	2	7					1		1	1	3					1			1
augustus_masked-HiC_scaffold_5-processed-gene-1272.5	MIKC	ColMADS19						2										2	3			1				1	3		8	1	2		1	4		8	2		3	2
augustus_masked-HiC_scaffold_5-processed-gene-1549.24	¦Á	ColMADS20		2	1	1								1				5		1	1				2		2		6		1			2		3			1	7			1					1
augustus_masked-HiC_scaffold_5-processed-gene-1551.13	¦Á	ColMADS21		1	1	1								1				4	2						2		2		6		1			2		3	1		1	6			1					1
augustus_masked-HiC_scaffold_5-processed-gene-1552.5	¦Á	ColMADS22		2	1									1				4	2						2		2		6		2			2		4	1		1	6			1					1
augustus_masked-HiC_scaffold_5-processed-gene-1767.57	¦Ã	ColMADS23					1	1										2	1					1	3				5	1				2		3	1			2				1	1	1
augustus_masked-HiC_scaffold_6-processed-gene-132.3	¦Á	ColMADS24				2						1						3	1	1	1								3	1				1		2	1	2		10									1
augustus_masked-HiC_scaffold_6-processed-gene-137.7	¦Á	ColMADS25	1		2							1						4	2										2							0	1	4		7	2
augustus_masked-HiC_scaffold_6-processed-gene-354.22	¦Â	ColMADS26					2						1					3	1									1	2					1		1			1	2	1
augustus_masked-HiC_scaffold_6-processed-gene-354.24	¦Â	ColMADS27					1											1	1			1				1		1	4	1				4		5	1	1	3							1
augustus_masked-HiC_scaffold_6-processed-gene-357.5	¦Â	ColMADS28					2											2										1	1					1		1			1	2	1					1			2
augustus_masked-HiC_scaffold_6-processed-gene-409.21	¦Â	ColMADS29					1											1	1	2	2								5		1			1		2			2	2	1
augustus_masked-HiC_scaffold_6-processed-gene-409.22	¦Â	ColMADS30					2											2	1									1	2	1				1		2	1		2	3	1
augustus_masked-HiC_scaffold_6-processed-gene-411.77	¦Â	ColMADS31	1				1											2				1				1		1	3	1				4		5		1	3							1
augustus_masked-HiC_scaffold_6-processed-gene-709.20	¦Ã	ColMADS32		1	1													2									1		1				1			1	2	2	1	1					1	2
maker-HiC_scaffold_6-snap-gene-1253.21	MIKC	ColMADS33																0	4	1	1			2	1			2	11	3	1			3		7	1		3			1
maker-HiC_scaffold_6-snap-gene-1375.22	MIKC	ColMADS34					1	1			4		3					9											0	2				1		3		1	2	3
maker-HiC_scaffold_7-snap-gene-5.0	MIKC	ColMADS35	1	2	1								1					5	3	2	2								7					1		1	1	1		6		1							1
maker-HiC_scaffold_7-snap-gene-222.11	¦Â	ColMADS36								1								1											0					3		3		1	1	3			1
augustus_masked-HiC_scaffold_7-processed-gene-233.11	¦Â	ColMADS37	1	1														2	1	2	2								5	1	2	1		1		5	2		1	2
snap_masked-HiC_scaffold_7-processed-gene-234.4	¦Â	ColMADS38		1														1	1						2				3		1		1	4		6	1			3	1		1	1		1
maker-HiC_scaffold_7-snap-gene-1063.2	MIKC	ColMADS39			1													1	1	1	1								3	1	1		1			3		4	1	6						1
maker-HiC_scaffold_7-snap-gene-1146.26	MIKC	ColMADS40		1						1					1			3		1	1	1					1		4	3				3		6			2	2					1
augustus_masked-HiC_scaffold_7-processed-gene-1568.6	¦Â	ColMADS41			1													1		1	1							1	3				1			1				2						1
augustus_masked-HiC_scaffold_7-processed-gene-1570.38	¦Â	ColMADS42		1				1										2	1								1		2							0	1		1	1		1		1
augustus_masked-HiC_scaffold_8-processed-gene-781.14	¦Á	ColMADS43								1								1	1			1							2		1		2	4		7		1		10	1
augustus_masked-HiC_scaffold_8-processed-gene-782.13	¦Á	ColMADS44								1								1	1			1							2		1		2	4		7		1		10	1
snap_masked-HiC_scaffold_8-processed-gene-782.3	¦Á	ColMADS45								1								1	1			1							2		1		2	6		9		1		8
snap_masked-HiC_scaffold_8-processed-gene-888.0	¦Á	ColMADS46											1					1		1	1	2			1	1			6				1	3		4				3			1			2
maker-HiC_scaffold_9-snap-gene-256.27	¦Â	ColMADS47				1						1						2	8							1			9		1	1		3		5	3	2		4			1		1	1
maker-HiC_scaffold_9-snap-gene-474.1	MIKC	ColMADS48										1						1		3	3				1		1		8	1	2			1		4		1		3	2		2						2
augustus_masked-HiC_scaffold_9-processed-gene-482.0	¦Ã	ColMADS49	2	1														3	1	1	1								3	2				2		4			2	2								1
maker-HiC_scaffold_9-snap-gene-586.18	MIKC	ColMADS50	1					1										2		1	1	2					2		6	2			1	1		4			1	4				1		1
maker-HiC_scaffold_9-snap-gene-588.25	MIKC	ColMADS51	1					1										2		1	1	2					2		6	2			1	1		4			1	4				1		1
augustus_masked-HiC_scaffold_9-processed-gene-693.0	¦Â	ColMADS52				1												1	12	1	1								14				1	2		3	5	2		4						2
augustus_masked-HiC_scaffold_9-processed-gene-693.10	¦Â	ColMADS53										1						1	1							1			2		1					1		1	1	5				1		1		1
maker-HiC_scaffold_9-snap-gene-723.52	¦Â	ColMADS54										1						1	1	1	1					1			4		1	1	1		2	5		1		3				1		3		1
snap_masked-HiC_scaffold_9-processed-gene-724.7	¦Â	ColMADS55																0				4			1				5		2	4				6				5	1					1			2
augustus_masked-HiC_scaffold_9-processed-gene-725.0	¦Â	ColMADS56				1		1										2	9	1	1								11		1		1	2		4	4	4		3		1				1
maker-HiC_scaffold_10-snap-gene-1650.15	MIKC	ColMADS57	2															2	2	1	1				2				6		1		1	2		4	1	3		2					1
maker-HiC_scaffold_10-snap-gene-1651.6	MIKC	ColMADS58	1															1	4	2	2				2				10		1		1	1		3	3	4		3				1	1	1
maker-HiC_scaffold_10-snap-gene-1726.0	¦Á	ColMADS59		2														2	2	1	1				1	1			6							0	2	2	1	4	1				1	1
maker-HiC_scaffold_10-snap-gene-1890.34	MIKC	ColMADS60	3		1													4	1						1	1	2		5							0	2	1	1	1						1
augustus_masked-HiC_scaffold_11-processed-gene-655.3	¦Á	ColMADS61				1			1				1					3	4	1	1								6				1	5		6	3	2	1	5	1					1		1	2
maker-HiC_scaffold_11-snap-gene-720.33	¦Â	ColMADS62							1	1								2											0					4		4			2	2
augustus_masked-HiC_scaffold_12-processed-gene-90.39	MIKC	ColMADS63	1	1				1										3	6	1	1	1		1			1		11							0	5	2	2	6	1		1			1		1
snap_masked-HiC_scaffold_12-processed-gene-1039.17	MIKC	ColMADS64		2														2		1	1	1					1		4		1		1	1		3		3	2	4			1			1
snap_masked-HiC_scaffold_12-processed-gene-1405.7	¦Á	ColMADS65	1	1				1					1					4	2						2			1	5					3		3	1			1	1				1	1
augustus_masked-HiC_scaffold_13-processed-gene-9.35	¦Â	ColMADS66										1				1		2	5										5				1	4		5	4	4		11	1
augustus_masked-HiC_scaffold_13-processed-gene-635.12	¦Á	ColMADS67																0	4			1					2	1	8							0	3	1	1	7		1			1			1
augustus_masked-HiC_scaffold_13-processed-gene-679.5	¦Á	ColMADS68		1													1	2									1	1	2		3			2		5				2	1				1	3
snap_masked-HiC_scaffold_13-processed-gene-683.22	¦Á	ColMADS69																0	2			1							3		1		3	6		10		1		8
augustus_masked-HiC_scaffold_13-processed-gene-684.26	¦Á	ColMADS70															1	1									1	1	2		4			1		5				1	1				1	3
maker-HiC_scaffold_13-snap-gene-684.19	¦Á	ColMADS71							1				3					4	5	3	3								11			1		1		2	3	2		3	3				1	1
augustus_masked-HiC_scaffold_13-processed-gene-700.0	¦Á	ColMADS72		1					1									2		2	2								4	2				7		9		1	1	2			1
augustus_masked-HiC_scaffold_13-processed-gene-715.1	¦Á	ColMADS73	2	2														4				1				1	1		3					1		1		1	2	1
snap_masked-HiC_scaffold_13-processed-gene-715.33	¦Á	ColMADS74		1			1	1										3				1					1		2			1	1	1		3			1	3					1	1		3
augustus_masked-HiC_scaffold_13-processed-gene-715.6	¦Á	ColMADS75	2	2														4				1				1	1		3					1		1		1	2	2
augustus_masked-HiC_scaffold_13-processed-gene-773.4	MIKC	ColMADS76	1		1	1						1		1				5		1	1								2	1	1			1		3				4						1			1
augustus_masked-HiC_scaffold_13-processed-gene-1139.36	¦Á	ColMADS77																0	1					1	2				4	1				2	1	4				2			1					1
maker-HiC_scaffold_13-snap-gene-1736.47	MIKC	ColMADS78	2		2													4							1		1	1	3		1		1			2		3	3	2	1				1	1
augustus_masked-HiC_scaffold_14-processed-gene-1172.38	¦Á	ColMADS79				1			1						1			3		1	1	1			2				5							0		1	1	4
augustus_masked-HiC_scaffold_14-processed-gene-1408.16	MIKC	ColMADS80					1								1			2	2						1				3				2			2	3	2		5	1							1	2
snap_masked-HiC_scaffold_15-processed-gene-54.28	¦Á	ColMADS81						1										1	1	3	3								7	1				1		2	1			3							1	3
maker-HiC_scaffold_15-snap-gene-95.17	¦Á	ColMADS82	2		2													4	3	4	4		1			1			13	1	2		1	2		6	5	2	2	1	1
maker-HiC_scaffold_15-snap-gene-134.31	MIKC	ColMADS83					1											1		1	1								2	1				6		7		2		4					2	1
maker-HiC_scaffold_15-snap-gene-607.39	¦Á	ColMADS84																0	6	1	1				1		1	1	11					2		2	2	2							1	2		1
augustus_masked-HiC_scaffold_15-processed-gene-1351.0	MIKC	ColMADS85																0	2			1					1		4		3		1			4	4	1	1	3
genemark-scaffold_2313_fragment_2-processed-gene-0.3	¦Á	ColMADS86								1								1	1			1							2		1		2	4		7				8
Total																		186											437							317
[truncated: 16 more columns]
